# Supplementary material for: Serological Protection Rates against TBEV Infection in Blood Donors from a Highly Endemic Region in Southern Germany
Source: Vaccines (Basel). 2023 Feb 23;11(3):522. doi: 10.3390/vaccines11030522 (PMC10056601; doi:10.3390/vaccines11030522)
Supplement: Supplementary file 1 [file vaccines-11-00522-s001.zip]

Archive with 1 entries (1 files):
- vaccines-2205792-supplementary.pdf
